# Supplementary material for: The COVID-19 Infodemic: Infodemiology Study Analyzing Stigmatizing Search Terms
Source: J Med Internet Res. 2020 Nov 16;22(11):e22639. doi: 10.2196/22639 (PMC7674145; doi:10.2196/22639)
Supplement: Multimedia Appendix 4 [file jmir_v22i11e22639_app4.xlsx]

## Sheet: cumulative rates 
As of 29 February 2020, COVID-19 has spread to 60 countries and territories. Of those, Taiwan, Iceland, Azerbaijan and Monaco are non-member states of WHO. There are no metadata available for San Marino and Monaco in Google Trends. Total population of 2019 comes from United Nations, Department of Economic and Social Affairs, Population Division (2019). World Population Prospects 2019. Rev. 1.
Countries and territories	Geographical interest of stigmatized monikers	Cumulative cases (data as of 29 February 2020)	Total Population (thousands)(2019)
Egypt	1188.67	1	100388
Sweden	1165.67	12	10036.4
Greece	1146.67	3	10473.5
Israel	1130	5	8519.37
Croatia	1115	5	4130.3
New Zealand	1101	1	4783.06
Taiwan	1041.33	39	23773.9
United Kingdom	1033	20	67530.2
United States	1028.67	62	329065
Canada	1016.83	14	37411
Finland	1004	2	5532.16
Hong Kong	998.333	94	7436.16
Denmark	947.667	2	5771.88
Russia	946.667	2	145872
Vietnam	940.333	16	96462.1
Australia	939.333	24	25203.2
Philippines	939	3	108117
Japan	929	230	126860
Oman	926.667	6	4974.99
Thailand	909	42	69625.6
Macao	894.667	10	640.446
Norway	894.333	6	5378.86
Singapore	860.667	98	5804.34
Iran	842.333	388	82913.9
Nepal	835.667	1	28608.7
Malaysia	826	24	31949.8
Spain	824	32	46736.8
Kuwait	788	45	4207.08
Mexico	784.333	2	127576
Estonia	767.667	1	1325.65
Cambodia	762.667	1	16486.5
Iceland	757.667	1	339.037
Bahrain	739.333	38	1641.16
Afghanistan	732.333	1	38041.8
North Macedonia	723.667	1	2083.46
Mainland China	722.333	79251	1.43378e+06
India	707.333	3	1.36642e+06
South Korea	705.333	3150	51225.3
Lebanon	702.333	2	6855.71
Algeria	701	1	43053.1
Nigeria	700.667	1	40370.9
Romania	683.667	3	19364.6
France	683.333	57	65129.7
Netherlands	681.667	2	17097.1
Pakistan	676	2	216565
United Arab Emirates	666.667	19	9770.53
Switzerland	651	10	8591.36
Belgium	623.333	1	11539.3
Georgia	618	2	3996.76
Lithuania	603	1	2759.63
Germany	596.667	57	83517
Iraq	566.333	8	39309.8
Brazil	542.667	1	211050
Italy	519.333	888	60550.1
Sri Lanka	505	1	21323.7
Belarus	502.667	1	9452.41
Azerbaijan	465.333	1	10047.7
Austria	402.333	5	8955.11
San Marino	0	1	33.864
Monaco	0	1	38.967
